# Supplementary material for: Chitosan Film as a Replacement for Conventional Sulphur Dioxide Treatment of White Wines: A 1H NMR Metabolomic Study
Source: Foods. 2022 Oct 29;11(21):3428. doi: 10.3390/foods11213428 (PMC9655381; doi:10.3390/foods11213428)
Supplement: Supplementary file 1 [file foods-11-03428-s001.zip]

Archive with 1 entries (1 files):
- foods-1966245-supplementary.pdf
